# Supplementary material for: Characterizing Interactions Between Small Peptides and Dimethyl Sulfoxide Using Infrared Spectroscopy and Computational Methods
Source: Molecules. 2024 Dec 12;29(24):5869. doi: 10.3390/molecules29245869 (PMC11677926; doi:10.3390/molecules29245869)
Supplement: Supplementary file 1 [file molecules-29-05869-s001.zip]

Archive with 1 entries (1 files):
- molecules-3310248-supplementary.pdf
